# Supplementary material for: A Bioluminescent 3CLPro Activity Assay to Monitor SARS-CoV-2 Replication and Identify Inhibitors
Source: Viruses. 2021 Sep 12;13(9):1814. doi: 10.3390/v13091814 (PMC8473059; doi:10.3390/v13091814)
Supplement: Supplementary file 1 [file viruses-13-01814-s001.zip]

Archive with 2 entries (2 files):
- viruses-1332330-supplementary.pdf
- viruses-1332330-supplementary.xlsx
