# Supplementary material for: A Bioluminescent 3CLPro Activity Assay to Monitor SARS-CoV-2 Replication and Identify Inhibitors
Source: Viruses. 2021 Sep 12;13(9):1814. doi: 10.3390/v13091814 (PMC8473059; doi:10.3390/v13091814)
Supplement: Supplementary file 1 [file viruses-13-01814-s001.zip › viruses-1332330-supplementary.xlsx]

## Sheet: Feuil1
Table S1: Inhibitory effect of the 276 compounds showing no sign of cellular toxicity.
* Those with a negative inhibitory effect actually increased the activation of the luminescent biosensor upon SARS-CoV-2 infection.
Item Name	% Inhibition*
GKT137831	110.988
Tretinoin (Aberela)	102.585
Nepicastat (SYN-117) HCl	101.569
Balicatib	101.079
Vidofludimus	100.682
KNK437	96.0116
Clarithromycin	90.5995
(-)-p-Bromotetramisole Oxalate	89.0042
Edoxaban tosylate monohydrate	88.9417
Vardenafil HCl Trihydrate	88.1477
Epalrestat	87.5592
Safinamide Mesylate	86.1585
Enoxolone	85.9681
E-64	85.284
Memantine hydrochloride	84.8291
U-104	84.0018
Boceprevir	81.3948
GW501516	81.1144
A922500	80.409
Orlistat	80.2828
T-5224	78.9121
UAMC 00039 dihydrochloride	78.1943
Lovastatin	77.7022
INCB-024360	77.4944
PS-1145	77.2373
Omeprazole	77.0665
Leupeptin, Microbial	76.9888
Benzbromarone	76.9642
Hydrocortisone	75.8438
Salicylanilide	75.1572
S/GSK1349572	73.5607
(R)-(+)-Etomoxir sodium salt	70.5981
Sildenafil Citrate	69.3514
Glycyrrhizic acid	69.132
Thiabendazole	68.4881
FG-4592 (ASP1517)	68.265
Acitretin	68.148
Otamixaban	68.0258
PX-478 2HCl	67.188
Mevastatin	67.0625
Daprodustat(GSK1278863)	66.3277
Alda 1	64.9582
Rosiglitazone	64.2614
Mercaptopurine (6-MP)	62.4216
Doxycycline hyclate	61.3866
GSK1349572 sodiuM salt	59.8136
Inosine	57.5601
Deoxyarbutin	56.4956
Troglitazone	56.41
WY-14643 (Pirinixic Acid)	56.3794
Glimepiride	55.8546
Ciprofibrate	55.3112
Isotretinoin	54.3547
Choline Fenofibrate	53.4356
Naringenin	52.9847
NCT-501	52.885
Oltipraz	52.653
Rosuvastatin Calcium	52.2931
GW0742	51.6007
TTNPB (Arotinoid Acid)	51.5434
ABT	50.9179
Pioglitazone HCl	50.0169
INCB024360 analogue	49.5132
Trelagliptin	49.3296
IOX2(Glycine)	48.8384
Flurizan	48.6394
Talabostat mesylate	48.1884
Malotilate	47.3445
Tioxolone	46.8326
Gabexate mesylate	46.071
Sivelestat (ONO-5046)	45.4087
Fenofibric acid	45.2369
Methylmalonate	44.2329
Pargyline (hydrochloride)	43.7669
BMS 309403	43.5991
3-Nitropropionic acid	43.4799
Pyridoxine	42.8365
Metronidazole	42.0399
Quinolinic acid	41.7328
Dichlorphenamide	40.8959
Gimeracil	40.8626
Sitagliptin phosphate monohydrate	40.8101
Apixaban	40.3583
Clofibrate	40.3564
AM580	39.926
Chlorothiazide	39.8133
Niflumic acid	38.4924
Amentoflavone	38.4811
DCA	38.1099
Levobupivacaine HCl	37.9898
Voriconazole	37.9436
Bezafibrate	37.0842
Moclobemide (Ro 111163)	37.0039
Pentostatin	36.4511
N,N'-Dicyclohexylurea	36.4332
AG-120	36.1777
Urea	35.7844
WIN 18446	35.3259
Angiotensin (1-7)	35.034
MK-8245	35.0221
Pepstatin A	34.477
Rosiglitazone maleate	34.472
Losartan Potassium (DuP 753)	34.1684
Dapagliflozin	33.5287
Darunavir	33.5279
PluriSIn #1 (NSC 14613)	33.1418
Zileuton	33.1339
Arbutin	33.0243
Tranylcypromine hydrochloride	32.8975
(±)-Octanoylcarnitine chloride	32.8132
myo-Inositol	32.5562
Allopurinol	32.3999
Bestatin	32.16
Pravastatin sodium	32.1391
Acarbose	31.7497
Gemfibrozil	31.2636
GSK3787	31.1008
MK3102	30.8554
Zonisamide	30.584
Bivalirudin Trifluoroacetate	30.3466
Febuxostat	30.2757
AHU-377 hemicalcium salt	29.656
Dyphylline	29.5755
Taxifolin	29.5589
Alvelestat	29.3641
Stiripentol	28.916
BMS-707035	28.8738
Isosafrole	28.7867
5-Methoxypsoralen	28.5205
Obeticholic Acid	28.2175
NAD+	28.2002
4-Methylumbelliferone (4-MU)	27.6324
Repaglinide	27.3544
CPI-613	27.1702
PMSF	26.4911
Doxofylline	25.6409
Metyrapone	25.4494
Fusaric Acid	25.2996
Rolipram	25.0312
Methyocarbamol	24.2677
SR-9243	23.7411
Ginsenoside F1	23.2682
2-Deoxyinosine	23.0083
Methazolamide	22.928
Pemetrexed	22.8481
Olprinone Hydrochloride	22.7848
Varespladib (LY315920)	22.7677
Mulberroside A	22.5923
Chlorpropamide	21.8746
PD 151746	21.8365
Irsogladine	21.6758
S- (+)-Rolipram	21.2797
Ozagrel	21.077
Acemetacin	20.6173
Trandolapril	20.5904
4-phenyl-5-methyl-1,2,3-Thiadiazole	20.4993
Carbimazole	20.3148
L-Carnitine inner salt	19.9954
Orotic acid	19.857
Apremilast (CC-10004)	19.334
Roflumilast	19.2762
Cholic acid	19.2584
PF-04620110	18.9786
Entacapone	18.5552
Pravastatin	18.3166
Imidapril HCl	18.14
Helicid	17.833
Ginkgolide C	17.4243
Limonin	17.3169
Aloin	17.0813
Vitamin C	16.8038
Quinapril HCl	16.4965
8-Methoxypsoralen	16.1852
N6022	16.0916
GM 6001	15.7506
Nicotinic Acid	15.5095
Leucovorin Calcium	15.2277
Alogliptin Benzoate	15.0184
FG2216	14.9246
Edaravone	14.5823
GSK744 (S/GSK1265744)	14.4661
ML 348	14.4143
Sinomenine Hydrochloride	14.3883
Brinzolamide	13.7104
Telbivudine	13.655
Glipizide	13.6229
Irbesartan	13.4224
Benazepril HCl	13.0714
Allylthiourea	12.9748
Empagliflozin (BI 10773)	12.6149
Benserazide HCl	12.1798
Darunavir Ethanolate	12.1667
Rasagiline Mesylate	11.9311
IBMX	11.6598
JZL184	11.4212
Sulfaphenazole	9.4554
Etoricoxib	7.86997
Phloridzin	7.804
Betaine	7.21825
Pioglitazone	6.84268
Topiramate	6.41632
A-769662	6.38534
Isovaleramide	5.97223
Flumequine	5.92558
Probenecid	5.75614
Clofibric Acid	5.73187
Cysteamine HCl	5.37599
Metformin HCl	5.12219
Milrinone	5.04635
Chlorzoxazone	4.81325
2-Deoxy-D-glucose	4.36238
Probucol	4.28937
Cystamine dihydrochloride	4.27999
Methyldopa	4.10589
Ibuprofen	3.80906
LCZ696	3.04503
Theophylline	3.04348
Glibenclamide	3.03779
Sodium Nitrite	2.896
Lonidamine	2.15483
Levomefolate calcium	1.61701
Lamivudine	1.57201
EMD638683	1.03651
Icariin	0.21902
Chlorogenic acid	-0.608991
Paeonol	-0.650574
Aspartame	-0.739124
Ranitidine	-1.17319
Ramipril	-1.29966
ML-265	-1.95706
Sildenafil	-2.6766
Carbidopa	-2.69055
DMOG	-2.92211
D609	-5.10353
Vildagliptin (LAF-237)	-5.27087
Miglitol	-5.30073
Metolazone	-5.46184
Nizatidine	-6.90778
Temocapril HCl	-7.14446
Xylose	-7.35068
Enalapril Maleate	-7.78599
Acipimox	-8.99975
Tipiracil hydrochloride	-10.229
Gentiopicrin	-10.7229
Aminophylline	-11.1332
Gliclazide	-11.5694
Voglibose	-11.814
XL335	-12.1592
Ursodiol	-12.1902
Isoniazid	-12.2238
Naringin	-13.4461
Eplerenone	-14.3945
CBR-5884	-14.5054
Mildronate	-15.0903
Anastrozole	-16.5403
Bisacodyl	-16.7298
Sodium Picosulfate	-17.5979
Gliquidone	-17.6032
Sulfameter	-17.7982
Nateglinide	-19.4967
L-Glutathione Reduced	-19.5104
Trichlormethiazide	-20.5293
Anacetrapib (MK-0859)	-21.6206
Danoprevir (RG7227)	-21.8673
Perindopril Erbumine	-24.5694
Dorzolamide HCl	-25.8819
Aminoguanidine hydrochloride	-26.719
Lithocholic Acid	-31.1382
Racecadotril	-35.0765
Fluconazole	-36.4267
Amprolium HCl	-36.9453
Mesalamine	-52.9996
Dalcetrapib (JTT-705, RO4607381)	-59.4471
AEBSF.HCl	-66.6571
Amprenavir (agenerase)	-79.244
Tolbutamide	-80.4629
